# Supplementary material for: Preparation of Nanoparticle-Immobilized Gold Surfaces for the Reversible Conjugation of Neurotensin Peptide
Source: Biomolecules. 2025 May 27;15(6):767. doi: 10.3390/biom15060767 (PMC12191028; doi:10.3390/biom15060767)
Supplement: Supplementary file 1 [file biomolecules-15-00767-s001.zip]

Archive with 1 entries (1 files):
- biomolecules-3604799-supplementary.pdf
